# Supplementary material for: Protective Effect of Rhus chinensis Mill. Fruits on 3,5-Diethoxycarbonyl-1,4-Dihydrocollidine-Induced Cholestasis in Mice via Ameliorating Oxidative Stress and Inflammation
Source: Nutrients. 2022 Oct 1;14(19):4090. doi: 10.3390/nu14194090 (PMC9573408; doi:10.3390/nu14194090)
Supplement: Supplementary file 1 [file nutrients-14-04090-s001.zip]

Archive with 1 entries (1 files):
- nutrients-1930590-supplementary.pdf
